# Supplementary material for: Exploring the Host Parasitism of the Migratory Plant-Parasitic Nematode Ditylenchus destuctor by Expressed Sequence Tags Analysis
Source: PLoS One. 2013 Jul 29;8(7):e69579. doi: 10.1371/journal.pone.0069579 (PMC3726699; doi:10.1371/journal.pone.0069579)
Supplement: Table S1 — Gene Ontology mappings for D. destructor clusters. Note that individual GO categories can have multiple mappings. To obtain the complete GO mapping, a node sequence filter in the GO graph was used: 50 for biological process, 20 for molecular function, and 20 for the cellular component. (XLS) [file pone.0069579.s001.xls]

## Sheet: BiolProcess
Additional file 3. Gene Ontology mappings (using WEGO) for D.distructor clusters. Note that individual GO categories can have multiple mappings.
GO terms for Bilogical Process
Graph Level	GO Term	GO NO.	#Seq
1	biological_process		1381
2	reproduction	GO:0065007	176
2	immune system process	GO:0002376	2
2	metabolic process	GO:0008152	1170
2	obsolete biological process	GO:0008371	99
2	cellular process	GO:0009987	891
2	anatomical structure formation	GO:0010926	41
2	cellular component organization	GO:0016043	63
2	death	GO:0016265	1
2	reproductive process	GO:0022414	3
2	biological adhesion	GO:0022610	8
2	multicellular organismal process	GO:0032501	5
2	developmental process	GO:0032502	3
2	growth	GO:0040007	1
2	pigmentation	GO:0043473	172
2	cellular component biogenesis	GO:0044085	45
2	response to stimulus	GO:0050896	37
2	localization	GO:0051179	213
2	establishment of localization	GO:0051234	213
2	establishment of localization	GO:0051234	213
2	biological regulation	GO:0000003	3
3	sexual reproduction	GO:0065009	9
3	reproductive process	GO:0022414	3
3	immune response	GO:0006955	2
3	alcohol metabolic process	GO:0006066	46
3	nitrogen compound metabolic process	GO:0006807	296
3	catabolic process	GO:0009056	233
3	biosynthetic process	GO:0009058	285
3	carbon utilization	GO:0015976	2
3	organophosphate metabolic process	GO:0019637	10
3	secondary metabolic process	GO:0019748	6
3	pigment metabolic process	GO:0042440	1
3	macromolecule metabolic process	GO:0043170	650
3	multicellular organismal metabolic process	GO:0044236	2
3	cellular metabolic process	GO:0044237	701
3	primary metabolic process	GO:0044238	873
3	oxidation reduction	GO:0055114	2
3	tricarboxylic acid cycle intermediate metabolic process	GO:0006100	6
3	electron transport	GO:0006118	88
3	ATP-dependent proteolysis	GO:0006510	1
3	ubiquitin cycle	GO:0006512	4
3	DNA packaging	GO:0006323	11
3	translational initiation	GO:0006413	12
3	organelle organization	GO:0006996	32
3	microtubule-based process	GO:0007017	18
3	cell cycle	GO:0007049	7
3	cell communication	GO:0007154	79
3	cell adhesion	GO:0007155	8
3	cell death	GO:0008219	1
3	membrane organization	GO:0016044	1
3	vesicle-mediated transport	GO:0016192	17
3	gene silencing	GO:0016458	2
3	cellular homeostasis	GO:0019725	11
3	cell cycle process	GO:0022402	4
3	membrane docking	GO:0022406	2
3	ribonucleoprotein complex biogenesis	GO:0022613	7
3	actin filament-based process	GO:0030029	2
3	secretion by cell	GO:0032940	5
3	cellular macromolecular complex subunit organization	GO:0034621	37
3	cellular metabolic process	GO:0044237	701
3	pore complex biogenesis	GO:0046931	0
3	cellular localization	GO:0051641	35
3	cellular response to stimulus	GO:0051716	22
3	transmembrane transport	GO:0055085	14
3	cellular component assembly	GO:0022607	41
3	DNA packaging	GO:0006323	11
3	organelle organization	GO:0006996	32
3	membrane organization	GO:0016044	1
3	cellular component disassembly	GO:0022411	2
3	cellular component assembly	GO:0022607	41
3	periplasmic space organization	GO:0043580	1
3	macromolecular complex subunit organization	GO:0043933	43
3	cell death	GO:0008219	1
3	reproductive developmental process	GO:0003006	1
3	gamete generation	GO:0007276	2
3	cell adhesion	GO:0007155	8
3	multicellular organismal development	GO:0007275	2
3	respiratory gaseous exchange	GO:0007585	1
3	negative regulation of metabolic process	GO:0009892	2
3	negative regulation of cellular process	GO:0048523	2
3	reproductive developmental process	GO:0003006	1
3	multicellular organismal development	GO:0007275	2
3	anatomical structure development	GO:0048856	1
3	organ growth	GO:0035265	1
3	regulation of metabolic process	GO:0019222	87
3	regulation of growth	GO:0040008	1
3	regulation of cellular component biogenesis	GO:0044087	1
3	negative regulation of biological process	GO:0048519	2
3	regulation of cellular process	GO:0050794	162
3	regulation of cellular component organization	GO:0051128	1
3	cellular component assembly	GO:0022607	41
3	ribonucleoprotein complex biogenesis	GO:0022613	7
3	protein complex biogenesis	GO:0070271	18
3	response to stress	GO:0006950	34
3	immune response	GO:0006955	2
3	response to chemical stimulus	GO:0042221	12
3	cellular response to stimulus	GO:0051716	22
3	macromolecule localization	GO:0033036	47
3	establishment of localization	GO:0051234	213
3	cellular localization	GO:0051641	35
3	transport	GO:0006810	213
3	establishment of protein localization	GO:0045184	47
3	establishment of localization in cell	GO:0051649	35
3	regulation of biological process	GO:0050789	172
3	regulation of biological quality	GO:0065008	13
3	regulation of molecular function	GO:0019953	2

## Sheet: MolFunction
Additional file 1. Gene Ontology mappings (using WEGO) for D.distructor clusters. Note that individual GO categories can have multiple mappings.
GO terms for Molecular Function
Graph Level	GO Term	GO NO.	#Seq
1	molecular_function		1841
2	catalytic activity	GO:0003824	1285
2	structural molecule activity	GO:0005198	45
2	transporter activity	GO:0005215	157
2	binding	GO:0005488	1276
2	obsolete molecular function	GO:0008369	89
2	electron carrier activity	GO:0009055	6
2	proteasome regulator activity	GO:0010860	1
2	antioxidant activity	GO:0016209	14
2	enzyme regulator activity	GO:0030234	36
2	transcription regulator activity	GO:0030528	69
2	translation regulator activity	GO:0045182	18
2	molecular transducer activity	GO:0060089	35
3	recombinase activity	GO:0004871	35
3	glycogen debranching enzyme activity	GO:0004133	2
3	small protein activating enzyme activity	GO:0008641	1
3	cyclase activity	GO:0009975	2
3	oxidoreductase activity	GO:0016491	271
3	transferase activity	GO:0016740	288
3	hydrolase activity	GO:0016787	467
3	lyase activity	GO:0016829	40
3	isomerase activity	GO:0016853	19
3	ligase activity	GO:0016874	80
3	deaminase activity	GO:0019239	2
3	radical SAM enzyme activity	GO:0070283	1
3	structural constituent of ribosome	GO:0003735	26
3	neurotransmitter transporter activity	GO:0005326	3
3	transmembrane transporter activity	GO:0022857	107
3	substrate-specific transporter activity	GO:0022892	104
3	siderophore transporter activity	GO:0042927	1
3	nucleotide binding	GO:0000166	485
3	pattern binding	GO:0001871	2
3	nucleoside binding	GO:0001882	359
3	nucleic acid binding	GO:0003676	290
3	chromatin binding	GO:0003682	4
3	protein binding	GO:0005515	214
3	lipid binding	GO:0008289	43
3	selenium binding	GO:0008430	3
3	oxygen binding	GO:0019825	4
3	vitamin binding	GO:0019842	46
3	carbohydrate binding	GO:0030246	21
3	carboxylic acid binding	GO:0031406	14
3	neurotransmitter binding	GO:0042165	4
3	ribonucleoprotein binding	GO:0043021	3
3	ion binding	GO:0043167	301
3	amine binding	GO:0043176	9
3	tetrapyrrole binding	GO:0046906	54
3	cofactor binding	GO:0048037	82
3	metal cluster binding	GO:0051540	10
3	legumain activity	GO:0001509	4
3	rhodopsin-like receptor activity	GO:0001584	13
3	membrane alanyl aminopeptidase activity	GO:0004179	3
3	carboxypeptidase A activity	GO:0004182	12
3	pepsin A activity	GO:0004194	35
3	methionyl aminopeptidase activity	GO:0004239	3
3	neprilysin activity	GO:0004245	3
3	dipeptidyl-peptidase IV activity	GO:0004274	1
3	prolyl oligopeptidase activity	GO:0004287	3
3	subtilase activity	GO:0004289	3
3	O-sialoglycoprotein endopeptidase activity	GO:0008450	3
3	X-Pro aminopeptidase activity	GO:0008451	1
3	astacin activity	GO:0008533	3
3	protein kinase CK2 regulator activity	GO:0008605	1
3	caspase activity	GO:0030693	1
3	proteasome activator activity	GO:0008538	1
3	peroxidase activity	GO:0004601	11
3	enzyme inhibitor activity	GO:0004857	13
3	enzyme activator activity	GO:0008047	9
3	kinase regulator activity	GO:0019207	1
3	phosphatase regulator activity	GO:0019208	2
3	nucleoside-triphosphatase regulator activity	GO:0060589	20
3	transcription factor activity	GO:0003700	53
3	RNA polymerase II transcription factor activity	GO:0003702	2
3	transcription cofactor activity	GO:0003712	1
3	translation factor activity, nucleic acid binding	GO:0008135	18
3	signal transducer activity	GO:0000150	1

## Sheet: CelComponent
Additional file 1 . Gene Ontology mappings (using WEGO) for D.distructor clusters. Note that individual GO categories can have multiple mappings.
GO terms for Cellular Component
Graph Level	GO Term	GO NO.		#Seq
1	cellular_component			734
2	extracellular region	GO:0005576		20
2	cell	GO:0005623		678
2	membrane-enclosed lumen	GO:0031974		12
2	envelope	GO:0031975		11
2	macromolecular complex	GO:0032991		155
2	organelle	GO:0043226		267
2	extracellular region part	GO:0044421		3
2	organelle part	GO:0044422		96
2	synapse part	GO:0044456		15
2	cell part	GO:0044464		678
2	synapse	GO:0045202		15
3	extracellular region part	GO:0044456		3
3	cell part	GO:0044464		678
3	organelle lumen	GO:0043233		12
3	organelle envelope	GO:0031967		11
3	ribonucleoprotein complex	GO:0030529		32
3	protein-DNA complex	GO:0032993		10
3	protein complex	GO:0043234		113
3	vesicle	GO:0031982		6
3	membrane-bounded organelle	GO:0043227		190
3	non-membrane-bounded organelle	GO:0043228		93
3	intracellular organelle	GO:0043229		267
4	organelle part	GO:0044422		96
3	extracellular matrix	GO:0031012		3
3	organelle membrane	GO:0031090		22
3	organelle lumen	GO:0043233		12
3	intracellular organelle part	GO:0044446		96
3	synaptic vesicle	GO:0008021		1
3	postsynaptic membrane	GO:0045211		14
3	cell fraction	GO:0000267		3
3	intracellular	GO:0005622		431
3	protein serine/threonine phosphatase complex	GO:0008287		1
3	endomembrane system	GO:0012505		17
3	membrane	GO:0016020		287
3	intracellular part	GO:0044424		349
3	membrane part	GO:0044425		145
3	synapse part	GO:0044421		15
