# Supplementary material for: Exploring the Host Parasitism of the Migratory Plant-Parasitic Nematode Ditylenchus destuctor by Expressed Sequence Tags Analysis
Source: PLoS One. 2013 Jul 29;8(7):e69579. doi: 10.1371/journal.pone.0069579 (PMC3726699; doi:10.1371/journal.pone.0069579)
Supplement: Table S2 — The potentially secreted proteins of D. destructor. TBLASTX searches (E<1e-5) of clusters of D. destructor against D. africanus ESTs and Nr databases. (XLSX) [file pone.0069579.s002.xlsx]

## Sheet: Sheet1
Additional file 2 :The potentially secreted proteins of D. destructor
		Blastx NCBI Nr
clusters	The lenth of signal peptide	Best hits	E-value	Annotation
DDC00061	23	ADY45342.1	4e-36	Chitinase domain-containing protein 1 [Ascaris suum]
DDC00070	19	XP_003175087.1	4e-08	hypothetical protein MGYG_02617 [Arthroderma gypseum CBS 118893]
DDC00091	21	-	-	no hits found
DDC00108	22	-	-	no hits found
DDC00109	18	CAX51201.1	5e-22	putative aspartyle protease precursor [Meloidogyne incognita]
DDC00130	21	-	-	no hits found
DDC00138	17	NP_506211.1	6e-15	UDP-GlucuronosylTransferase family member (ugt-15) [Caenorhabditis elegans]
DDC00144	23	-	-	no hits found
DDC00149	18	BAI44499.1	4e-85	pectate lyase [Aphelenchus avenae]
DDC00158	17	-	-	no hits found
DDC00159	17	-	-	no hits found
DDC00215	21	EFO84538.1	7e-76	CRE-RHY-1 protein [Caenorhabditis remanei][Caenorhabditis elegans]
DDC00220	23	-	-	no hits found
DDC00221	23	-	-	no hits found
DDC00231	21	XP_001674564.1	2e-06	Hypothetical protein CBG19194 [Caenorhabditis briggsae AF16]
DDC00240	36	-	-	no hits found
DDC00246	24	-	-	no hits found
DDC00255	24	-	-	no hits found
DDC00263	17	NP_496410.1	6e-94	CUTiclin family member (cut-1) [Caenorhabditis elegans]
DDC00298	21	ADY48117.1	5e-69	Pancreatic alpha-amylase [Ascaris suum]
DDC00344	17	-	-	no hits found
DDC00368	29	XP_001899436.1	6e-33	Transthyretin-like family protein [Brugia malayi]
DDC00392	22	-	-	no hits found
DDC00396	23	XP_001900137.1	1e-11	hypothetical protein Bm1_43380 [Brugia malayi]
DDC00423	19	NP_496397.1	2e-33	hypothetical protein F37H8.5 [Caenorhabditis elegans]
DDC00425	17	EDP30887.1	1e-36	hypothetical protein Bm1_43380 [Brugia malayi]
DDC00429	24	EGT51823.1	3e-29	hypothetical protein CAEBREN_25757 [Caenorhabditis brenneri]
DDC00443	18	EKJ75452.1	3e-34	hypothetical protein FPSE_04336 [Fusarium pseudograminearum CS3096]
DDC00458	32	-	-	no hits found
DDC00459	31	ACN41359.1	3e-10	flp-14 protein [Radopholus similis]
DDC00469	26	XP_001891628.1	2e-07	hypothetical protein Bm1_00520 [Brugia malayi]
DDC00482	22	XP_001898239.1	6e-25	Lipase family protein [Brugia malayi]
DDC00496	22	-	-	no hits found
DDC00499	26	ZP_01307739.1	1e-06	hypothetical protein RED65_08074 [Oceanobacter sp. RED65]
DDC00505	20	-	-	no hits found
DDC00514	37	EKJ71133.1	3e-36	hypothetical protein FPSE_08639 [Fusarium pseudograminearum CS3096]
DDC00521	17	-	-	no hits found
DDC00559	26	-	-	no hits found
DDC00568	18	-	-	no hits found
DDC00586	25	AAV84212.1	9e-06	CPA3 [Culicoides sonorensis]
DDC00592	21	EDP33499.1|	7e-11	Deoxyribonuclease II family protein [Brugia malayi]
DDC00626	19	-	-	no hits found
DDC00643	24	-	-	no hits found
DDC00647	22	XP_001900067.1	2e-06	PDZ domain [Brugia malayi] PDZ domain [Brugia malayi]
DDC00662	34	-	-	no hits found
DDC00682	23	NP_505071.1	2e-44	Dolichyl-P-Man:Man(7)GlcNAc(2)-PP-dolichyl-alpha-1,6-ADY43613.1|Dolichyl-P-Man:Man(7)GlcNAc(2)-PP-dolichyl-alpha-1,6-mannosyltransferase [Ascaris suum]
DDC00722	22	EJW82904.1	1e-30	zinc metalloproteinase nas-1 [Wuchereria bancrofti]
DDC00736	25	ADY42375.1	2e-102	Acetylcholine receptor subunit alpha-like protein [Ascaris suum]
DDC00747	16	ADY48922.1	2e-56	Iron/zinc purple acid phosphatase-like protein [Ascaris suum]
DDC00772	21	-	-	no hits found
DDC00792	17	-	-	no hits found
DDC00798	21	XP_001642052.1	1e-08	predicted protein [Nematostella vectensis]
DDC00799	24	-	-	no hits found
DDC00823	27	XP_001897912.1	2e-06	hypothetical protein [Brugia malayi]
DDC00827	20	EAT45513.1	3e-07	AAEL003233-PA [Aedes aegypti]
DDC00854	22	-	-	no hits found
DDC00860	22	-	-	no hits found
DDC00873	17	ADY42232.1	7e-50	Vesicular integral-membrane protein VIP36 [Ascaris suum]
DDC00892	19	ACO10282.1	6e-13	Palmitoyl-protein thioesterase 1 precursor [Caligus rogercresseyi]
DDC00906	30	XP_001901994.1	2e-11	Lipase family protein [Brugia malayi]
DDC00920	23	-	-	no hits found
DDC00939	17	-	-	no hits found
DDC00943	20	-	-	no hits found
DDC00945	20	-	-	no hits found
DDC00952	23	-	-	no hits found
DDC00987	18	-	-	no hits found
DDC00989	30	XP_002571730.1	2e-32	lysosomal Pro-Xaa carboxypeptidase (S28 family) [Schistosoma mansoni]
DDC01008	20	-	-	no hits found
DDC01011	17	-	-	no hits found
DDC01018	29	XP_002427097.1	1e-14	translocon-associated protein subunit alpha precursor, putative [Pediculus humanus corporis]
DDC01034	27	-	-	no hits found
DDC01047	19	-	-	no hits found
DDC01080	20	-	-	no hits found
DDC01082	28	-	-	no hits found
DDC01132	29	ACO14743.1	4e-15	Collagenase precursor [Caligus clemensi]
DDC01145	19	-	-	no hits found
DDC01154	23	-	-	no hits found
DDC01168	21	-	-	no hits found
DDC01170	19	XP_002645730.1	8e-58	C. briggsae CBR-ACR-9 protein [Caenorhabditis briggsae]
DDC01216	18	XP_001676785.1	4e-11	Hypothetical protein CBG14759 [Caenorhabditis briggsae AF16]
DDC01221	21	XP_001899960.1	1e-15	hypothetical protein Bm1_42485 [Brugia malayi]
DDC01233	22	-	-	no hits found
DDC01245	25	ADY45140.1	9e-41	DnaJ dnj-20 [Ascaris suum]
DDC01267	22	-	-	no hits found
DDC01291	23	XP_001900680.1	3e-14	hypothetical protein Bm1_46090 [Brugia malayi]
DDC01306	19	NP_001024240.1	1e-28	PBOc defective (defecation) family member (pbo-5) [Caenorhabditis elegans]
DDC01309	18	XP_002136192.1	9e-14	GA27992 [Drosophila pseudoobscura pseudoobscura]
DDC01326	20	-	-	no hits found
DDC01356	22	-	-	no hits found
DDC01360	18	CAP31044.1	6e-51	CBR-INX-13 protein [Caenorhabditis briggsae]
DDC01413	19	-	-	no hits found
DDC01421	26	-	-	no hits found
DDC01444	29	XP_001866937.1	9e-08	scavenger receptor cysteine-rich protein [Culex quinquefasciatus]
DDC01453	18	-	-	no hits found
DDC01457	20	ADY43812.1	8e-23	Serine protease pcp-1 [Ascaris suum]
DDC01466	21	XP_003492468.1	9e-41	probable chitinase 2-like [Bombus impatiens]
DDC01473	11	-	-	no hits found
DDC01475	20	ADY44184.1	2e-15	UDP-glucuronosyltransferase ugt-47 [Ascaris suum]
DDC01479	20	-	-	no hits found
DDC01488	17	ADY43053.1	3e-15	Acetoacetyl-CoA synthetase [Ascaris suum]
DDC01524	22	-	-	no hits found
DDC01534	22	-	-	no hits found
DDC01553	21	-	-	no hits found
DDC01570	20	-	-	no hits found
DDC01575	17	NP_505134.1	2e-10	hypothetical protein F21F8.4 [Caenorhabditis elegans]
DDC01591	23	-	-	no hits found
DDC01594	19	ADY42530.1	9e-15	Nicastrin [Ascaris suum]
DDC01599	21	NP_509110.1	6e-13	TransThyretin-Related family domain family member (ttr-6) [Caenorhabditis elegans]
DDC01631	25	-	-	no hits found
DDC01651	19	-	-	no hits found
DDC01653	18	AAV85459.1	6e-30	extracellular Cu/Zn superoxide dismutase [Lasius niger]
DDC01675	19	-	-	no hits found
DDC01703	21	ACO56332.1	5e-10	putative gut cathepsin D-like aspartic protease [Callosobruchus maculatus]
DDC01704	22	XP_001676845.1	1e-07	Hypothetical protein CBG14830 [Caenorhabditis briggsae AF16]
DDC01717	22	-	-	no hits found
DDC01730	18	NP_510149.1	6e-63	hypothetical protein C34E7.4 [Caenorhabditis elegans]
DDC01731	24	XP_001901067.1	1e-15	Alpha-catulin [Brugia malayi]
DDC01735	20	XP_001900525.1	3e-30	Lung seven transmembrane receptor family protein [Brugia malayi]
DDC01769	21	-	-	no hits found
DDC01776	18	-	-	no hits found
DDC01794	23	-	-	no hits found
DDC01812	24	EFO84771.1	1e-15	CRE-VPS-51 protein [Caenorhabditis remanei]
DDC01821	21	-	-	no hits found
DDC01826	24	XP_001898268.1	8e-11	Eukaryotic-type carbonic anhydrase family protein [Brugia malayi]
DDC01866	20	XP_002639175.1	4e-58	C. briggsae CBR-ILE-1 protein [Caenorhabditis briggsae]
DDC01876	17	-	-	no hits found
DDC01878	16	ACJ72213.1	9e-24	npr-2 [Meloidogyne incognita]
DDC01883	29	-	-	no hits found
DDC01924	21	-	-	no hits found
DDC01926	30	-	-	no hits found
DDC01963	22	-	-	no hits found
DDC01965	22	-	-	no hits found
DDC01967	18	XP_001668721.1	1e-19	Hypothetical protein CBG10829 [Caenorhabditis briggsae AF16]
DDC01968	20	XP_795035.2	2e-10	ankyrin 2,3/unc44, partial [Strongylocentrotus purpuratus]
DDC01969	19	-	-	no hits found
DDC01986	24	-	-	no hits found
DDC02019	20	XP_001893758.1	1e-28	GDSL-like Lipase/Acylhydrolase family protein [Brugia malayi]
DDC02035	17	NP_505666.2	6e-13	UDP-GlucuronosylTransferase family member (ugt-49) [Caenorhabditis elegans]
DDC02043	29	NP_001021158.1	1e-43	UDP-GlucuronosylTransferase family member (ugt-60) [Caenorhabditis elegans]
DDC02075	19	-	-	no hits found
DDC02093	21	-	-	no hits found
DDC02133	25	-	-	no hits found
DDC02144	18	-	-	no hits found
DDC02158	19	NP_998569.1	2e-47	lysosomal acid lipase/cholesteryl ester hydrolase precursor [Danio rerio]
DDC02169	21	-	-	no hits found
DDC02175	24	XP_001677711.1	6e-08	C. briggsae CBR-OLRN-1 protein [Caenorhabditis briggsae]
DDC02227	24	-	-	no hits found
DDC02233	30	-	-	no hits found
DDC02258	24	-	-	no hits found
DDC02266	23	XP_001672194.1	1e-10	CBR-NRF-5 protein [Caenorhabditis briggsae]
DDC02277	22	AAQ90311.1	1e-08	AF17 C [Ascaris suum]
DDC02301	20	-	-	no hits found
DDC02328	32	NP_505402.1	1e-37	Hypothetical protein ZK682.5 [Caenorhabditis elegans]
DDC02339	18	-	-	no hits found
DDC02361	18	ADY44380.1|	2e-16	Group XV phospholipase A2 [Ascaris suum]
DDC02369	24	-	-	no hits found
DDC02393	22	XP_002614835.1	8e-13	hypothetical protein CLUG_04850 [Clavispora lusitaniae ATCC 42720]
DDC02410	20	-	-	no hits found
DDC02412	17	ADY43063.1	3e-47	Oligo-1,6-glucosidase [Ascaris suum]
DDC02416	23	-	-	no hits found
DDC02419	22	-	-	no hits found
DDC02426	25	XP_001895995.1	8e-08	hypothetical protein Bm1_22695 [Brugia malayi]
DDC02431	20	AEU11646.1	4e-17	seminal fluid protein HACP037 [Eueides isabella]
DDC02455	21	-	-	no hits found
DDC02457	20	-	-	no hits found
DDC02468	18	-	-	no hits found
DDC02490	22	EHY54200.1	3e-15	endo-1,3(4)-beta-glucanase [Exophiala dermatitidis NIH/UT8656]
DDC02505	21	-	-	no hits found
DDC02506	22	-	-	no hits found
DDC02516	18	ADY40179.1	2e-43	ABC transporter ced-7 [Ascaris suum]
DDC02521	19	-	-	no hits found
DDC02523	29	-	-	no hits found
DDC02530	21	AAC48340.1	1e-15	cathepsin L-like cysteine proteinase [Toxocara canis]
DDC02550	21	CAP33700.1	6e-18	C. briggsae CBR-ASAH-1 protein [Caenorhabditis briggsae]
DDC02579	35	-	-	no hits found
DDC02585	20	ADY43355.1	1e-47	Nucleoside-diphosphatase uda-1 [Ascaris suum]
DDC02593	21	-	-	no hits found
DDC02605	14	-	-	no hits found
DDC02619	24	ADY48819.1	1e-38	Folylpolyglutamate synthase, partial [Ascaris suum]
DDC02620	19	NP_495141.1	1e-32	Hypothetical protein K05F1.5 [Caenorhabditis elegans]
DDC02621	19	-	-	no hits found
DDC02622	17	-	-	no hits found
DDC02634	23	-	-	no hits found
DDC02639	20	XP_001896039.1	4e-50	Transmembrane 9 superfamily protein member 4 [Brugia malayi]
DDC02658	18	-	-	no hits found
DDC02676	20	-	-	no hits found
DDC02682	17	NP_498604.2	1e-31	Putative acid phosphatase B0361.7 [Caenorhabditis elegans]
DDC02692	18	-	-	no hits found
DDC02714	22	-	-	no hits found
DDC02742	24	XP_001898167.1	6e-08	hypothetical protein Bm1_33605 [Brugia malayi]
DDC02757	22	-	-	no hits found
DDC02793	21	-	-	no hits found
DDC02803	22	-	-	no hits found
DDC02832	16	-	-	no hits found
DDC02853	22	-	-	no hits found
DDC02867	25	-	-	no hits found
DDC02906	18	-	-	no hits found
DDC02940	25	-	-	no hits found
DDC03003	20	NP_498245.2	3e-28	related to Islet cell Diabetes Autoantigen family member[Caenorhabditis elegans]
DDC03018	22	-	-	no hits found
DDC03038	25	EDO30878.1	4e-08	predicted protein [Nematostella vectensis]
DDC03045	17	-	-	no hits found
DDC03048	22	-	-	no hits found
DDC03077	18	-	-	no hits found
DDC03085	21	NP_494983.1	4e-36	Intestinal acid phosphatase protein 1 [Caenorhabditis elegans]
DDC03089	19	-	-	no hits found
DDC03093	23	ADC35399.1|	2e-22	venom allergen-like protein vap-2 [Ditylenchus destructor]
DDC03119	17	XP_394479.3	7e-22	XTP3-transactivated protein B [Apis mellifera]
DDC03127	32	-	-	no hits found
DDC03137	22	-	-	no hits found
DDC03139	16	-	-	no hits found
DDC03169	19	XP_001898323.1	5e-19	hypothetical protein Bm1_34380 [Brugia malayi]
DDC03175	21	ACO14743.1	7e-07	Collagenase precursor [Caligus clemensi]
DDC03178	23	XP_001992467.1	1e-09	GH24189 [Drosophila grimshawi]
DDC03212	17	XP_001664747.1	1e-56	Hypothetical protein CBG09068 [Caenorhabditis briggsae]
DDC03217	24	-	-	no hits found
DDC03224	20	CCD73567.2	4e-31	Protein ACR-6 [Caenorhabditis elegans]
DDC03267	21	-	-	no hits found
DDC03292	20	-	-	no hits found
DDC03297	18	EKJ78549.1	6e-64	hypothetical protein FPSE_01273 [Fusarium pseudograminearum CS3096]
DDC03334	25	-	-	no hits found
DDC03338	11	ADV57658.1	9e-26	O-methyltransferase 1 [Bursaphelenchus xylophilus]
DDC03341	23	-	-	no hits found
DDC03345	18	XP_001765360.1	1e-09	predicted protein [Physcomitrella patens subsp. patens]
DDC03347	15	-	-	no hits found
DDC03349	24	EFO83852.1	5e-39	CRE-FKB-3 protein [Caenorhabditis remanei]
DDC03356	23	-	-	no hits found
DDC03369	18	XP_001666564.1	8e-07	Hypothetical protein CBG15143 [Caenorhabditis briggsae]
DDC03374	21	XP_001677828.1	1e-62	Hypothetical protein CBG07564 [Caenorhabditis briggsae]
DDC03383	19	-	-	no hits found
DDC03386	24	-	-	no hits found
DDC03408	21	XP_001900723.1	3e-31	Deoxynucleoside kinase family protein [Brugia malayi]
DDC03428	21	ZP_04413146.1	3e-08	hypothetical protein VCA_001314 [Vibrio cholerae bv. albensis VL426]
DDC03446	25	ADY44399.1	5e-11	UDP-glucuronosyltransferase ugt-47 [Ascaris suum]
DDC03479	21	-	-	no hits found
DDC03484	18	-	-	no hits found
DDC03488	20	-	-	no hits found
DDC03490	24	-	-	no hits found
DDC03501	32	-	-	no hits found
DDC03513	23	-	-	no hits found
DDC03515	19	ADY47757.1	6e-23	Chondroitin proteoglycan 3 [Ascaris suum]
DDC03534	23	XP_001680695.1	2e-38	Hypothetical protein CBG07034 [Caenorhabditis briggsae]
DDC03536	12	XP_002196200.1	5e-17	hypothetical protein [Taeniopygia guttata]
DDC03543	25	-	-	no hits found
DDC03544	20	-	-	no hits found
DDC03567	19	-	-	no hits found
DDC03568	19	-	-	no hits found
DDC03578	20	ADC79632.1	2e-83	expansin-like protein [Ditylenchus destructor]
DDC03591	24	AAD13339	6e-17	ancylostoma-secreted protein 1 precursor [Ancylostoma duodenale]
DDC03593	20	-	-	no hits found
DDC03594	19	-	-	no hits found
DDC03616	26	XP_003493152.1	5e-13	zinc carboxypeptidase A 1-like [Bombus impatiens]
DDC03621	17	NP_492283.1	7e-27	hypothetical protein F02E9.7 [Caenorhabditis elegans]
DDC03630	22	-	-	no hits found
DDC03631	19	-	-	no hits found
DDC03643	19	NP_499704.1	3e-26	CYtochrome P450 family member (cyp-13A11) [Caenorhabditis elegans]
DDC03672	19	ACZ13347.1	2e-47	prolyl carboxy peptidase-like protein [Bursaphelenchus xylophilus]
DDC03705	17	EGT30031.1	1e-29	hypothetical protein CAEBREN_23751 [Caenorhabditis brenneri]
DDC03713	24	XP_001898360.1	1e-13	hypothetical protein [Brugia malayi]
DDC03728	30	ADY44488.1	2e-47	Glucosylceramidase [Ascaris suum]
DDC03767	31	-	-	no hits found
DDC03773	17	-	-	no hits found
DDC03781	21	-	-	no hits found
DDC03788	17	-	-	no hits found
DDC03790	17	NP_001011305.1	4e-28	deoxyribonuclease II beta [Xenopus (Silurana) tropicalis]
DDC03791	18	XP_001894161.1	2e-06	UDP-glucoronosyl and UDP-glucosyl transferase family protein [Brugia malayi]
DDC03794	19	-	-	no hits found
DDC03796	23	GAA41112.2	1e-42	glycyl-tRNA synthetase, partial [Clonorchis sinensis]
DDC03799	43	XP_001893904.1	1e-39	Protein-tyrosine phosphatase containing protein [Brugia malayi]
DDC03827	16	BAB20092.1	4e-15	pepsinogen A [Rana catesbeiana]
DDC03832	20	-	-	no hits found
DDC03833	20	-	-	no hits found
DDC03835	21	AFI80890.1	2e-52	fatty acid and retinol binding protein [Radopholus similis]
DDC03836	30	-	-	no hits found
DDC03854	25	-	-	no hits found
DDC03859	20	-	-	no hits found
DDC03871	25	-	-	no hits found
DDC03872	25	-	-	no hits found
DDC03881	19	-	-	no hits found
DDC03884	21	XP_001677019.1	2e-57	C. briggsae CBR-TAG-320 protein [Caenorhabditis briggsae]
DDC03892	23	-	-	no hits found
DDC03915	29	-	-	no hits found
DDC03917	18	XP_001679820.1	2e-15	C. briggsae CBR-PHO-1 protein [Caenorhabditis briggsae]
DDC03918	31	-	-	no hits found
DDC03925	19	NP_510020.2	1e-48	hypothetical protein W03G11.3 [Caenorhabditis elegans]
DDC03926	28	-	-	no hits found
DDC03931	28	XP_001896610.1	1e-15	hypothetical protein Bm1_25755 [Brugia malayi]
DDC03939	17	XP_001673335.1	2e-14	CBR-UGT-51 protein [Caenorhabditis briggsae]
DDC03948	16	-	-	no hits found
DDC03958	18	-	-	no hits found
DDC03971	18	XP_380699.1	2e-40	hypothetical protein FG00523.1 [Gibberella zeae PH-1]
DDC03986	29	-	-	no hits found
DDC04018	15	ABD65301.1	8e-13	zinc proteinase Mpc1 [Litopenaeus vannamei]
DDC04037	24	-	-	no hits found
DDC04043	19	CAP33701.1	1e-15	Hypothetical protein CBG15382 [Caenorhabditis briggsae]
DDC04067	18	-	-	no hits found
DDC04068	23	-	-	no hits found
DDC04082	23	-	-	no hits found
DDC04083	22	XP_001894161.1	5e-12	UDP-glucoronosyl and UDP-glucosyl transferase family protein [Brugia malayi]
DDC04085	20	-	-	no hits found
DDC04091	22	-	-	no hits found
DDC04092	22	-	-	no hits found
DDC04105	20	XP_001672959.1	3e-25	Hypothetical protein CBG01090 [Caenorhabditis briggsae]
DDC04109	23	Q9BN19.1	9e-35	Precursor hypothetical esophageal gland cell secretory protein 6 [Heterodera glycines]
DDC04122	17	NP_495163.1	2e-53	gaLECtin family member (lec-5) [Caenorhabditis elegans]
DDC04136	20	BAH24176.1	8e-06	aspartic proteinase [Sitophilus zeamais]
DDC04149	18	-	-	no hits found
DDC04175	20	ADQ57305.1	2e-87	hemoglobinase-type cysteine proteinase [Angiostrongylus cantonensis]
DDC04177	20	-	-	no hits found
DDC04192	24	-	-	no hits found
DDC04193	19	XP_001895841.1	9e-20	2310042L06Rik protein, putative [Brugia malayi]
DDC04201	19	XP_001672899.1	7e-22	Hypothetical protein CBG10473 [Caenorhabditis briggsae]
DDC04202	23	NP_509852.2	4e-08	LiPocalin-Related protein family member (lpr-4) [Caenorhabditis elegans]
DDC04222	23	-	-	no hits found
DDC04225	19	XP_001898323.1	4e-25	hypothetical protein Bm1_34380 [Brugia malayi]
DDC04247	22	-	-	no hits found
DDC04253	16	AFI63769.1	2e-12	cellulase, partial [Aphelenchoides fragariae]
DDC04255	18	CAA07254.1	4e-65	calreticulin [Necator americanus]
DDC04305	17	ACR56785.1	3e-25	aspartic protease 1 [Strongyloides ratti]
DDC04337	23	-	-	no hits found
DDC04338	23	-	-	no hits found
DDC04350	23	ADY41122.1	7e-07	Leucine-rich repeat-containing protein 15 [Ascaris suum]
DDC04361	23	-	-	no hits found
DDC04362	20	ADW77529.1	2e-117	lysozyme [Ditylenchus destructor]
DDC04365	18	ADY45597.1	3e-76	Cathepsin Z [Ascaris suum]
DDC04366	24	ADY44786.1	9e-16	UDP-glucuronosyltransferase [Ascaris suum]
DDC04372	24	-	-	no hits found
DDC04374	17	XP_002636909.1	4e-15	C. briggsae CBR-UGT-48 protein [Caenorhabditis briggsae]
DDC04386	22	XP_001901935.1	3e-26	acetylglucosaminephosphotransferase, putative [Brugia malayi]
DDC04388	20	XP_001902051.1	4e-35	signal recognition particle 68, putative [Brugia malayi]
DDC04395	22	-	-	no hits found
DDC04399	16	XP_001898194.1	3e-43	cathepsin B-like cysteine proteinase [Brugia malayi]
DDC04410	37	XP_001891726.1	1e-08	hypothetical protein Bm1_01045 [Brugia malayi]
DDC04414	19	-	-	no hits found
DDC04422	18	NP_505384.2	9e-18	ASpartyl Protease family member (asp-2) [Caenorhabditis elegans]
DDC04438	17	-	-	no hits found
DDC04441	20	XP_001897564.1	1e-24	ribophorin II [Brugia malayi]
DDC04451	19	ADK46902.1	1e-12	cathepsin B [Radopholus similis]
DDC04453	22	XP_001895704.1	4e-07	Chitin binding Peritrophin-A domain containing protein [Brugia malayi]
DDC04460	21	-	-	no hits found
DDC04473	18	-	-	no hits found
DDC04474	17	-	-	no hits found
DDC04482	27	-	-	no hits found
DDC04483	21	-	-	no hits found
DDC04490	18	XP_002166984.1	9e-20	similar to expressed hypothetical protein [Hydra magnipapillata]
DDC04500	19	-	-	no hits found
DDC04508	19	XP_001901514.1	3e-85	Peptidase C13 family protein [Brugia malayi]
DDC04511	17	-	-	no hits found
DDC04547	16	-	-	no hits found
DDC04565	22	XP_001674359.1	2e-65	C. briggsae CBR-DPY-11 protein [Caenorhabditis briggsae]
DDC04569	17	XP_001678188.1	2e-42	C. briggsae CBR-UGT-58 protein [Caenorhabditis briggsae]
DDC04576	18	ADY44543.1	1e-18	UDP-glucuronosyltransferase ugt-47 [Ascaris suum]
DDC04587	21	NP_502360.1	4e-19	THaumatiN family member (thn-1) [Caenorhabditis elegans]
DDC04589	36	EJS99891.1	9e-15	alcohol dehydrogenase [Bacillus alcalophilus ATCC 27647]
DDC04613	19	ABC88426.1	1e-60	cathepsin D-like aspartic proteinase preproprotein [Meloidogyne incognita]
DDC04621	24	XP_001673497.1	6e-26	Hypothetical protein CBG23525 [Caenorhabditis briggsae]
DDC04639	24	XP_001674025.1	3e-16	Hypothetical protein CBG09575 [Caenorhabditis briggsae]
DDC04640	20	NP_741615.2	5e-11	C. elegans protein B0024.15[Caenorhabditis elegans]
DDC04652	19	XP_001897128.1	3e-41	Pyridoxal-phosphate dependent enzyme family protein [Brugia malayi]
DDC04661	23	NP_507829.1	9e-16	C. elegans protein W04E12.6[Caenorhabditis elegans]
DDC04668	17	CAP37368.1	2e-69	C. briggsae CBR-ASP-1 protein [Caenorhabditis briggsae]
DDC04705	17	NP_507829.1	1e-11	C. elegans protein W04E12.6, confirmed by transcript evidence [Caenorhabditis elegans]
DDC04752	24	ADY40207.1	7e-14	Papilin [Ascaris suum]
DDC04764	24	-	-	no hits found
DDC04765	24	ADY41592.1	5e-25	Transmembrane 9 superfamily member 3 [Ascaris suum]
DDC04794	23	-	-	no hits found
DDC04799	17	ADY47669.1	3e-37	Neuroendocrine protein 7B2 [Ascaris suum]
DDC04800	18	NP_503408.1	9e-06	Hypothetical protein Y75B7AR.1 [Caenorhabditis elegans]
DDC04805	23	ADY44056.1	4e-107	Carboxypeptidase E [Ascaris suum]
DDC04831	26	-	-	no hits found
DDC04839	22	ADC35399.1	4e-107	venom allergen-like protein vap-2 [Ditylenchus destructor]
DDC04846	19	BAH24176.1	3e-10	aspartic proteinase [Sitophilus zeamais]
DDC04858	26	NP_001166080.1	2e-22	serine protease 47 precursor [Nasonia vitripennis]
DDC04869	19	ACT35690.1	2e-58	cathepsin L-like cysteine proteinase [Ditylenchus destructor]
DDC04881	21	-	-	no hits found
DDC04882	21	-	-	no hits found
DDC04883	19	-	-	no hits found
DDC04890	21	ADY49359.1	3e-13	UDP-glucuronosyltransferase ugt-55, partial [Ascaris suum]
DDC04902	28	CBK19381.1	3e-19	Protein C39E9.8, isoform d [Caenorhabditis elegans]
DDC04904	21	ABC88426.1	2e-66	cathepsin D-like aspartic proteinase preproprotein [Meloidogyne incognita]
DDC04906	19	ADY44900.1	4e-08	Protein cab-1 [Ascaris suum]
DDC04919	20	-	-	no hits found
DDC04937	18	-	-	no hits found
DDC04945	20	-	-	no hits found
DDC04946	20	-	-	no hits found
DDC04968	20	CAE47502.1	2e-18	cathepsin B-like proteinase [Diabrotica virgifera virgifera]
DDC04973	24	AAA87849.1	6e-14	preprocathepsin cathepsin L
DDC04974	16	AAB93494.1	6e-11	pre-procathepsin L [Paragonimus westermani]
DDC04987	18	-	-	no hits found
DDC04999	20	AFI63769.1	4e-80	cellulase, partial [Aphelenchoides fragariae]
DDC05000	18	AFD33558.1	3e-52	cellulase [Aphelenchoides fragariae]
